# Supplementary material for: Pb3Te2O6Br2
Source: Acta Crystallogr Sect E Struct Rep Online. 2010 Jan 16;66(Pt 2):i7. doi: 10.1107/S1600536809053604 (PMC2979979; doi:10.1107/S1600536809053604)
Supplement: Supplementary file 1 [file e-66-000i7-sup1.cif]

##############################################################################
###                                                                        ###
###        Electronic paper (Acta Crystallographica Section E)             ###
###                                                                        ###
##############################################################################
#                                                                            #
# This CIF contains the data in a paper accepted for publication in Acta     #
# Crystallographica Section E. It conforms to the requirements of Notes      #
# for Authors for Section E, and has been peer reviewed under the auspices   #
# of the IUCr Commission on Journals.                                        #
#                                                                            #
# Full details of the Crystallographic Information File format               #
# are given in the paper "The Crystallographic Information File (CIF):       #
# a New Standard Archive File for Crystallography" by S. R. Hall, F. H.      #
# Allen and I. D. Brown [Acta Cryst. (1991), A47, 655-685].                  #
#                                                                            #
# The current version of the core CIF dictionary is obtainable from          #
# ftp://ftp.iucr.org/pub/cif_core.dic. The current version number is 2.4.    #
#                                                                            #
# Software is freely available for graphical display of the structure(s) in  #
# this CIF.  For information consult the CIF home page http://www.iucr.org/  #
# cif/home.html                                                              #
#                                                                            #
# This file may be used for bona fide research purposes within the           #
# scientific community so long as proper attribution is given to the journal # 
# article from which it was obtained.                                        #
#                                                                            #
##############################################################################
                                             
data_I
_audit_creation_method     SHELXL-97
_chemical_name_systematic
;
trilead(II) bis[telluraTe^IV^] dibromide
;
_chemical_name_common     ?
_chemical_formula_moiety     ?
_chemical_formula_sum     'Br2 O6 Pb3 Te2'
_chemical_formula_structural     'Pb3 Te2 O6 Br2'
_chemical_formula_iupac     'Pb3 Te2 O6 Br2'
_chemical_formula_weight     1132.59
_chemical_melting_point     ?
_symmetry_cell_setting     'monoclinic'
_symmetry_space_group_name_H-M     'C 2/m'
_symmetry_space_group_name_Hall     '-C 2y'
loop_
    _symmetry_equiv_pos_as_xyz
    'x, y, z'
    '-x, y, -z'
    'x+1/2, y+1/2, z'
    '-x+1/2, y+1/2, -z'
    '-x, -y, -z'
    'x, -y, z'
    '-x+1/2, -y+1/2, -z'
    'x+1/2, -y+1/2, z'
_cell_length_a     16.9151(9)
_cell_length_b     5.6813(3)
_cell_length_c     11.0623(6)
_cell_angle_alpha     90.00
_cell_angle_beta     104.0460(10)
_cell_angle_gamma     90.00
_cell_volume     1031.30(10)
_cell_formula_units_Z     4
_cell_measurement_reflns_used     4771
_cell_measurement_theta_min     2.48
_cell_measurement_theta_max     32.23
_cell_measurement_temperature     296(2)
_exptl_crystal_description     rod
_exptl_crystal_colour     colourless
_exptl_crystal_size_max     0.18
_exptl_crystal_size_mid     0.10
_exptl_crystal_size_min     0.04
_exptl_crystal_density_diffrn     7.295
_exptl_crystal_density_meas     ?
_exptl_crystal_density_method     'not measured'
_exptl_crystal_F_000     1872
_exptl_absorpt_coefficient_mu     62.141
_exptl_absorpt_correction_type     'numerical'
_exptl_absorpt_process_details
;
(HABITUS; Herrendorf, 1997)
;
_exptl_absorpt_correction_T_min     0.06
_exptl_absorpt_correction_T_max     0.41
_exptl_special_details
;
;
_diffrn_ambient_temperature     296(2)
_diffrn_radiation_type     MoK\a
_diffrn_radiation_wavelength     0.71073
_diffrn_radiation_source     'fine-focus sealed tube'
_diffrn_radiation_monochromator     graphite
_diffrn_measurement_device_type     'Bruker APEXII CCD'
_diffrn_measurement_method     '\w- and \f-scans'
_diffrn_detector_area_resol_mean     ?
_diffrn_reflns_number     3758
_diffrn_reflns_av_R_equivalents     0.0304
_diffrn_reflns_av_sigmaI/netI     0.0246
_diffrn_reflns_theta_min     1.90
_diffrn_reflns_theta_max     27.92
_diffrn_reflns_theta_full     27.92
_diffrn_measured_fraction_theta_max     0.999
_diffrn_measured_fraction_theta_full     0.999
_diffrn_reflns_limit_h_min     -22
_diffrn_reflns_limit_h_max     15
_diffrn_reflns_limit_k_min     -7
_diffrn_reflns_limit_k_max     7
_diffrn_reflns_limit_l_min     -13
_diffrn_reflns_limit_l_max     14
_diffrn_standards_number     0
_diffrn_standards_interval_count     .
_diffrn_standards_interval_time     .
_diffrn_standards_decay_%     ?
_refine_special_details
;
Refinement of <i>F</i>^2^ against ALL reflections. The weighted <i>R</i>-factor
<i>wR</i> and goodness of fit <i>S</i> are based on <i>F</i>^2^, conventional
<i>R</i>-factors <i>R</i> are based on <i>F</i>, with <i>F</i> set to zero for
negative <i>F</i>^2^. The threshold expression of <i>F</i>^2^ >
\s(<i>F</i>^2^) is used only for calculating <i>R</i>-factors(gt) <i>etc</i>.
and is not relevant to the choice of reflections for refinement.
<i>R</i>-factors based on <i>F</i>^2^ are statistically about twice as large
as those based on <i>F</i>, and <i>R</i>- factors based on ALL data will be
even larger.
;
_reflns_number_total     1371
_reflns_number_gt     1338
_reflns_threshold_expression     'I>2\s(I)'
_refine_ls_structure_factor_coef     Fsqd
_refine_ls_matrix_type     full
_refine_ls_R_factor_all     0.0492
_refine_ls_R_factor_gt     0.0483
_refine_ls_wR_factor_gt     0.1063
_refine_ls_wR_factor_ref     0.1067
_refine_ls_goodness_of_fit_ref     1.145
_refine_ls_restrained_S_all     1.145
_refine_ls_number_reflns     1371
_refine_ls_number_parameters     73
_refine_ls_number_restraints     0
_refine_ls_hydrogen_treatment     .
_refine_ls_weighting_scheme     calc
_refine_ls_weighting_details
            'w=1/[\s^2^(Fo^2^)+(0.0166P)^2^+250.8836P] where P=(Fo^2^+2Fc^2^)/3'
_atom_sites_solution_hydrogens     ?
_atom_sites_solution_primary     direct
_atom_sites_solution_secondary     difmap
_refine_ls_shift/su_max     0.000
_refine_ls_shift/su_mean     0.000
_refine_diff_density_max     7.405
_refine_diff_density_min     -6.407
_refine_ls_extinction_method     'SHELXL97 (Sheldrick, 2008)'
_refine_ls_extinction_coef     0.00021(2)
_refine_ls_extinction_expression
                                  'Fc^*^=kFc[1+0.001xFc^2^\l^3^/sin(2\q)]^-1/4^'
loop_
    _atom_type_symbol
    _atom_type_description
    _atom_type_scat_dispersion_real
    _atom_type_scat_dispersion_imag
    _atom_type_scat_source
    'O' 'O' 0.0106 0.0060
                         'International Tables Vol C Tables 4.2.6.8 and 6.1.1.4'
    'Br' 'Br' -0.2901 2.4595
                         'International Tables Vol C Tables 4.2.6.8 and 6.1.1.4'
    'Te' 'Te' -0.5308 1.6751
                         'International Tables Vol C Tables 4.2.6.8 and 6.1.1.4'
    'Pb' 'Pb' -3.3944 10.1111
                         'International Tables Vol C Tables 4.2.6.8 and 6.1.1.4'
_computing_data_collection     'APEX2 (Bruker, 2008)'
_computing_cell_refinement     'SAINT (Bruker, 2008)'
_computing_data_reduction     'SAINT (Bruker, 2008)'
_computing_structure_solution     'SHELXS97 (Sheldrick, 2008)'
_computing_structure_refinement     'SHELXL97 (Sheldrick, 2008)'
_computing_molecular_graphics     'ATOMS (Dowty, 2006)'
_computing_publication_material     'SHELXL97 (Sheldrick, 2008)'
loop_
    _atom_site_type_symbol
    _atom_site_label
    _atom_site_fract_x
    _atom_site_fract_y
    _atom_site_fract_z
    _atom_site_U_iso_or_equiv
    _atom_site_adp_type
    _atom_site_calc_flag
    _atom_site_refinement_flags
    _atom_site_occupancy
    _atom_site_disorder_assembly
    _atom_site_disorder_group
    Pb Pb1 0.26158(6) 0.0000 0.21028(8) 0.0178(2) Uani d S 1 . .
    Pb Pb2 0.02616(6) 0.0000 0.19788(9) 0.0250(3) Uani d S 1 . .
    Pb Pb3 0.16368(6) 0.5000 0.39320(8) 0.0217(3) Uani d S 1 . .
    Te Te1 0.10510(10) 0.5000 0.04764(16) 0.0233(4) Uani d S 1 . .
    Te Te2 0.37019(9) 0.5000 0.41467(14) 0.0141(3) Uani d S 1 . .
    Br Br1 0.31858(15) 0.5000 0.0993(2) 0.0205(5) Uani d S 1 . .
    Br Br2 -0.03969(16) 0.5000 0.3103(3) 0.0313(6) Uani d S 1 . .
    O O1 0.1315(8) 0.263(3) 0.1840(11) 0.028(3) Uani d . 1 . .
    O O2 0.0000 0.294(5) 0.0000 0.059(7) Uani d S 1 . .
    O O3 0.3884(15) 0.5000 0.5887(17) 0.040(5) Uani d S 1 . .
    O O4 0.2909(7) 0.262(2) 0.3877(10) 0.017(2) Uani d . 1 . .
loop_
    _atom_site_aniso_label
    _atom_site_aniso_U_11
    _atom_site_aniso_U_22
    _atom_site_aniso_U_33
    _atom_site_aniso_U_12
    _atom_site_aniso_U_13
    _atom_site_aniso_U_23
    Pb1 0.0224(5) 0.0150(4) 0.0161(4) 0.000 0.0048(3) 0.000
    Pb2 0.0258(5) 0.0204(5) 0.0253(5) 0.000 -0.0004(4) 0.000
    Pb3 0.0190(4) 0.0261(5) 0.0191(4) 0.000 0.0026(3) 0.000
    Te1 0.0224(8) 0.0186(8) 0.0236(8) 0.000 -0.0046(6) 0.000
    Te2 0.0117(6) 0.0124(7) 0.0177(7) 0.000 0.0025(5) 0.000
    Br1 0.0208(11) 0.0220(11) 0.0183(11) 0.000 0.0039(9) 0.000
    Br2 0.0202(12) 0.0236(13) 0.0525(18) 0.000 0.0131(12) 0.000
    O1 0.032(7) 0.026(7) 0.023(6) -0.010(6) 0.005(5) 0.002(5)
    O2 0.031(11) 0.062(18) 0.09(2) 0.000 0.028(13) 0.000
    O3 0.051(13) 0.046(14) 0.011(8) 0.000 -0.014(8) 0.000
    O4 0.019(5) 0.016(6) 0.018(5) -0.007(5) 0.009(4) -0.001(4)
_geom_special_details
;
All e.s.d.'s (except the e.s.d. in the dihedral angle between two l.s. planes)
are estimated using the full covariance matrix. The cell e.s.d.'s are taken
into account individually in the estimation of e.s.d.'s in distances, angles
and torsion angles; correlations between e.s.d.'s in cell parameters are only
used when they are defined by crystal symmetry. An approximate (isotropic)
treatment of cell e.s.d.'s is used for estimating e.s.d.'s involving l.s.
planes.
;
loop_
    _geom_bond_atom_site_label_1
    _geom_bond_atom_site_label_2
    _geom_bond_site_symmetry_2
    _geom_bond_distance
    _geom_bond_publ_flag
    Pb1 O4 . 2.415(11) ?
    Pb1 O4 6 2.415(11) ?
    Pb1 O1 6 2.617(14) ?
    Pb1 O1 . 2.617(14) ?
    Pb1 Br2 3_545 3.274(3) ?
    Pb1 Br1 1_545 3.3287(13) ?
    Pb1 Br1 . 3.3287(13) ?
    Pb1 Br1 7 3.364(3) ?
    Pb2 O1 . 2.360(13) ?
    Pb2 O1 6 2.360(13) ?
    Pb2 O3 7_556 2.451(18) ?
    Pb2 O2 5 2.704(19) ?
    Pb2 O2 . 2.704(19) ?
    Pb2 Br2 . 3.3955(17) ?
    Pb2 Br2 1_545 3.3955(17) ?
    Pb2 Br1 3_445 3.415(3) ?
    Pb3 O4 6_565 2.555(12) ?
    Pb3 O4 . 2.555(12) ?
    Pb3 O1 . 2.617(13) ?
    Pb3 O1 6_565 2.617(13) ?
    Pb3 O4 4_556 2.788(11) ?
    Pb3 O4 7_556 2.788(11) ?
    Pb3 O3 7_556 2.995(8) ?
    Pb3 O3 7_566 2.995(8) ?
    Pb3 Te2 . 3.4432(17) ?
    Te1 O1 6_565 1.989(13) ?
    Te1 O1 . 1.989(13) ?
    Te1 O2 . 2.085(17) ?
    Te1 O2 5_565 2.085(17) ?
    Te2 O3 . 1.874(19) ?
    Te2 O4 . 1.879(11) ?
    Te2 O4 6_565 1.879(11) ?
loop_
    _geom_angle_atom_site_label_1
    _geom_angle_atom_site_label_2
    _geom_angle_atom_site_label_3
    _geom_angle_site_symmetry_1
    _geom_angle_site_symmetry_3
    _geom_angle
    _geom_angle_publ_flag
    O4 Pb1 O4 . 6 76.0(5) ?
    O4 Pb1 O1 . 6 116.3(4) ?
    O4 Pb1 O1 6 6 74.9(4) ?
    O4 Pb1 O1 . . 74.9(4) ?
    O4 Pb1 O1 6 . 116.3(4) ?
    O1 Pb1 O1 6 . 69.7(6) ?
    O1 Pb2 O1 . 6 78.6(7) ?
    O1 Pb2 O3 . 7_556 77.6(5) ?
    O1 Pb2 O3 6 7_556 77.6(5) ?
    O1 Pb2 O2 . 5 108.5(4) ?
    O1 Pb2 O2 6 5 62.2(4) ?
    O3 Pb2 O2 7_556 5 136.2(5) ?
    O1 Pb2 O2 . . 62.2(4) ?
    O1 Pb2 O2 6 . 108.5(4) ?
    O3 Pb2 O2 7_556 . 136.2(5) ?
    O2 Pb2 O2 5 . 76.4(10) ?
    O4 Pb3 O4 6_565 . 64.0(5) ?
    O4 Pb3 O1 6_565 . 104.3(4) ?
    O4 Pb3 O1 . . 72.7(4) ?
    O4 Pb3 O1 6_565 6_565 72.7(4) ?
    O4 Pb3 O1 . 6_565 104.3(4) ?
    O1 Pb3 O1 . 6_565 61.9(6) ?
    O1 Te1 O1 6_565 . 85.1(8) ?
    O1 Te1 O2 6_565 . 126.3(5) ?
    O1 Te1 O2 . . 80.4(6) ?
    O1 Te1 O2 6_565 5_565 80.4(6) ?
    O1 Te1 O2 . 5_565 126.3(5) ?
    O2 Te1 O2 . 5_565 68.2(14) ?
    O3 Te2 O4 . . 95.5(6) ?
    O3 Te2 O4 . 6_565 95.5(6) ?
    O4 Te2 O4 . 6_565 92.3(7) ?
    Te1 O1 Pb2 . . 116.3(6) ?
    Te1 O1 Pb1 . . 119.9(6) ?
    Pb2 O1 Pb1 . . 105.0(5) ?
    Te1 O1 Pb3 . . 106.4(6) ?
    Pb2 O1 Pb3 . . 105.4(5) ?
    Pb1 O1 Pb3 . . 101.9(4) ?
    Te1 O2 Te1 . 5_565 111.8(14) ?
    Te1 O2 Pb2 . 5 120.87(15) ?
    Te1 O2 Pb2 5_565 5 100.36(16) ?
    Te1 O2 Pb2 . . 100.36(16) ?
    Te1 O2 Pb2 5_565 . 120.87(15) ?
    Pb2 O2 Pb2 5 . 103.6(10) ?
    Te2 O3 Pb2 . 7_556 154.3(13) ?
    Te2 O4 Pb1 . . 124.8(5) ?
    Te2 O4 Pb3 . . 100.8(5) ?
    Pb1 O4 Pb3 . . 109.7(4) ?
data_global
_journal_date_recd_electronic     2009-12-09
_journal_date_accepted     2009-12-12
_journal_name_full     'Acta Crystallographica, Section E'
_journal_year     2010
_journal_volume     66
_journal_issue      2
_journal_page_first     i7
_journal_page_last     i7
_journal_paper_category     QI
_journal_coeditor_code     BR2129
_publ_contact_author_name
;
Matthias Weil
;
_publ_contact_author_address
;
Institute for Chemical Technologies and Analytics
Division of Structural Chemistry
Vienna University of Technology
Getreidemarkt 9/164-SC
A-1060 Vienna
Austria
;
_publ_contact_author_email     'mweil@mail.zserv.tuwien.ac.at'
_publ_contact_author_fax     '+43 1 58801 17199'
_publ_contact_author_phone     '+43 1 58801 17122'
_publ_section_title
;
Pb~3~Te~2~O~6~Br~2~
;
loop_
    _publ_author_name
    _publ_author_address
    'Weil, Matthias'
;
Institute for Chemical Technologies and Analytics
Division of Structural Chemistry
Vienna University of Technology
Getreidemarkt 9/164-SC
A-1060 Vienna
Austria
;
    'St\"oger, Berthold'
;
Institute for Chemical Technologies and Analytics
Division of Structural Chemistry
Vienna University of Technology
Getreidemarkt 9/164-SC
A-1060 Vienna
Austria
;
