# Supplementary material for: Pb3Te2O6Br2
Source: Acta Crystallogr Sect E Struct Rep Online. 2010 Jan 16;66(Pt 2):i7. doi: 10.1107/S1600536809053604 (PMC2979979; doi:10.1107/S1600536809053604)
Supplement: Supplementary file 2 [file e-66-000i7-Isup2.hkl]

# 
# h,k,l, Fc-squared, Fo-squared, sigma(Fo-squared) and status flag 
# 
data_I
_shelx_title ' sad in Cm                   New: C2/m' 
_shelx_refln_list_code          4 
_shelx_F_calc_maximum     1243.04 
_exptl_crystal_F_000      1872.00 
_reflns_d_resolution_high  0.7590 
 
loop_ 
 _symmetry_equiv_pos_as_xyz 
 'x, y, z' 
 '-x, y, -z' 
 'x+1/2, y+1/2, z' 
 '-x+1/2, y+1/2, -z' 
 '-x, -y, -z' 
 'x, -y, z' 
 '-x+1/2, -y+1/2, -z' 
 'x+1/2, -y+1/2, z' 
 
_cell_length_a    16.9151 
_cell_length_b     5.6813 
_cell_length_c    11.0623 
_cell_angle_alpha  90.000 
_cell_angle_beta  104.046 
_cell_angle_gamma  90.000 
 
_shelx_F_squared_multiplier     1.000 
 
loop_ 
 _refln_index_h 
 _refln_index_k 
 _refln_index_l 
 _refln_F_squared_calc 
 _refln_F_squared_meas 
 _refln_F_squared_sigma 
 _refln_observed_status 
   2   0   0    12721.13    17661.02    510.48 o 
   4   0   0     1829.37     3543.77    403.43 o 
   6   0   0    42779.23    35533.87    610.48 o 
   8   0   0    87405.28    91394.61   1029.82 o 
  10   0   0    49235.77    51098.62    837.79 o 
  12   0   0     1874.86     3448.24    311.50 o 
  14   0   0   117525.36   127103.77   1429.51 o 
  16   0   0     7860.80     8707.49    632.02 o 
  18   0   0      374.42     1931.11    309.51 o 
  20   0   0    11691.42    14842.13    947.77 o 
   1   1   0     1654.34      442.52     40.74 o 
   3   1   0    92217.66    88462.53    483.00 o 
   5   1   0     5203.13     5213.54    247.78 o 
   7   1   0    40612.27    36431.39    577.54 o 
   9   1   0     2819.74     2464.69    228.64 o 
  11   1   0      163.49      813.85    165.08 o 
  13   1   0    79283.28    79094.41   2255.40 o 
  15   1   0   115675.88   119009.57   1220.39 o 
  17   1   0    26208.21    25943.51    632.78 o 
  19   1   0    51302.11    54275.27    796.19 o 
  21   1   0     8043.29    11910.67    496.63 o 
   0   2   0  1545155.75  1437821.50   8444.86 o 
   2   2   0     2724.26     4204.97    122.91 o 
   4   2   0     2143.14     1521.69    155.02 o 
   6   2   0    16575.16    12898.43    290.30 o 
   8   2   0    46888.94    48225.49    897.76 o 
  10   2   0    58841.22    61361.18    958.43 o 
  12   2   0     7006.97     7426.94    405.35 o 
  14   2   0   131614.56   132824.72   4151.41 o 
  16   2   0     7750.58     7807.64    427.67 o 
  18   2   0      349.09     1651.92    274.55 o 
  20   2   0    11036.54    13089.97    528.09 o 
   1   3   0     3168.23     1560.18    106.03 o 
   3   3   0    62195.23    61205.49    913.79 o 
   5   3   0     2865.19     2604.05    156.48 o 
   7   3   0    36067.03    30379.57    453.66 o 
   9   3   0     1775.29     1849.48    207.50 o 
  11   3   0      197.16     1361.58    239.63 o 
  13   3   0    55359.01    51192.45   1640.63 o 
  15   3   0    86156.51    83670.98   3239.89 o 
  17   3   0    17888.22    17328.79    621.79 o 
  19   3   0    37591.42    37861.98   1080.66 o 
   0   4   0   937914.44   940680.06   6928.62 o 
   2   4   0     6158.44     8325.47    219.26 o 
   4   4   0     1745.44     1332.66    127.48 o 
   6   4   0    10630.70     8933.26    271.21 o 
   8   4   0    37214.84    35545.11    705.86 o 
  10   4   0    26236.09    27666.04    574.24 o 
  12   4   0      893.21     1608.51    226.03 o 
  14   4   0    59280.65    56857.91   1242.95 o 
  16   4   0     3456.94     3595.26    446.73 o 
  18   4   0      569.09     1280.36    389.29 o 
   1   5   0      793.59      786.04    124.73 o 
   3   5   0    23848.41    23357.63    398.93 o 
   5   5   0     1767.82     1732.51    156.33 o 
   7   5   0    13810.01    12283.58    476.40 o 
   9   5   0      234.72      463.03    177.92 o 
  11   5   0      115.43      461.36    223.22 o 
  13   5   0    29228.52    28762.09    760.44 o 
  15   5   0    44265.64    40488.46   1153.87 o 
   0   6   0   316303.94   322066.94   5291.94 o 
   2   6   0     1230.90     1576.70    155.37 o 
   4   6   0     1621.28     1841.02    181.55 o 
   6   6   0     2180.79     2849.03    257.47 o 
   8   6   0    18153.10    16860.78    523.29 o 
  10   6   0    14457.84    15472.30    684.43 o 
  12   6   0     1436.13     1975.04    375.71 o 
   1   7   0      991.77     1899.63    254.39 o 
   3   7   0     8951.62    10720.10    673.36 o 
   5   7   0      193.64      256.76    288.67 o 
   7   7   0     9805.25    10864.33    615.82 o 
 -20   0   1    62330.20    66609.19   1743.03 o 
 -18   0   1    28339.84    27161.04    760.02 o 
 -16   0   1    20930.37    22625.17    670.56 o 
 -14   0   1      287.45     2466.65    324.94 o 
 -12   0   1    79497.60    76403.36   2533.35 o 
 -10   0   1    24575.42    24817.96   1375.31 o 
  -8   0   1   159148.64   169329.41   1420.40 o 
  -6   0   1   105338.56   133134.72   2660.46 o 
  -4   0   1   138475.52   133489.64   1642.71 o 
  -2   0   1    59393.59    62962.30   1261.97 o 
   0   0   1       38.88       -2.38     12.82 o 
   2   0   1      871.99     3315.52    284.39 o 
   4   0   1     9559.37     6702.12    671.37 o 
   6   0   1    24658.16    25602.24   1097.32 o 
   8   0   1    77859.90    76025.97   1665.39 o 
  10   0   1    94576.28   101258.54   1919.72 o 
  12   0   1    48651.12    46057.32    853.86 o 
  14   0   1    86939.03    88693.73   1210.63 o 
  16   0   1     9057.71     8642.51    471.87 o 
  18   0   1     6224.65     5538.71    655.88 o 
  20   0   1    19668.68    22413.59   1106.38 o 
 -21   1   1    13730.00    13002.20    513.42 o 
 -19   1   1     5037.81     4538.41    335.21 o 
 -17   1   1      465.45     3339.03    306.44 o 
 -15   1   1    17113.60    17549.80    393.97 o 
 -13   1   1    42111.18    46056.20    577.62 o 
 -11   1   1    67516.77    64464.05    783.32 o 
  -9   1   1     4098.26    11626.51    510.11 o 
  -7   1   1     2173.98     1879.62    135.27 o 
  -5   1   1  1499322.38  1454562.63  37569.26 o 
  -3   1   1    22099.02    20920.30    481.03 o 
  -1   1   1     4151.67     2776.97     67.19 o 
   1   1   1      565.16     1618.74     73.82 o 
   3   1   1    24703.16    29362.64    480.57 o 
   5   1   1    94629.60    89298.27   3056.74 o 
   7   1   1     4278.71     4565.68    212.41 o 
   9   1   1   633755.94   667528.38  15312.04 o 
  11   1   1      132.50      707.02    188.87 o 
  13   1   1     3486.43     4133.96    252.19 o 
  15   1   1    23841.92    23740.36    607.38 o 
  17   1   1    14108.55    16826.60    537.03 o 
  19   1   1    17318.25    14854.62    529.70 o 
  21   1   1     3995.71     7563.75    494.93 o 
 -20   2   1    63666.45    67169.52   1327.09 o 
 -18   2   1    32421.46    30909.61    716.07 o 
 -16   2   1    12024.20    12686.04    488.97 o 
 -14   2   1       47.30     1619.29    388.17 o 
 -12   2   1    56844.34    51844.00   1224.14 o 
 -10   2   1    18597.25    17157.41    615.83 o 
  -8   2   1    56178.57    57044.00   1445.09 o 
  -6   2   1    43184.33    50144.79   1092.15 o 
  -4   2   1    97863.84    94588.79   1636.23 o 
  -2   2   1     2994.06     3138.93    161.69 o 
   0   2   1       91.14      289.16     59.00 o 
   2   2   1      416.82     1203.69     83.40 o 
   4   2   1    20431.30    16736.80    313.53 o 
   6   2   1    79540.54    79225.46   1439.19 o 
   8   2   1    69993.38    65637.22   1490.19 o 
  10   2   1    98078.49   101071.04   1500.31 o 
  12   2   1    57865.54    53966.76    978.35 o 
  14   2   1    75040.71    73043.28   1088.62 o 
  16   2   1    13409.04    14109.00    533.29 o 
  18   2   1     9312.76     7515.65    510.74 o 
  20   2   1    19995.02    22680.78    659.93 o 
 -19   3   1     2624.22     2612.50    407.71 o 
 -17   3   1      365.15     2106.99    373.73 o 
 -15   3   1    10530.89    10031.17    482.79 o 
 -13   3   1    29912.38    29780.13    900.22 o 
 -11   3   1    47172.14    42996.79    932.91 o 
  -9   3   1      879.12     3589.04    222.73 o 
  -7   3   1     1206.36     1099.29    105.97 o 
  -5   3   1   891596.81   891857.69   5126.64 o 
  -3   3   1    12587.91    13477.92    322.85 o 
  -1   3   1     8020.44     6213.87    153.67 o 
   1   3   1      381.29     1420.39    104.68 o 
   3   3   1    19202.33    21533.58    303.17 o 
   5   3   1    53692.66    53249.53    531.21 o 
   7   3   1     3809.60     3361.26    234.44 o 
   9   3   1   396417.69   401579.06   9147.44 o 
  11   3   1      136.38      601.16    212.65 o 
  13   3   1     2217.92     2678.42    336.20 o 
  15   3   1    15419.63    15207.32    810.97 o 
  17   3   1    10111.97    11204.44    535.41 o 
  19   3   1    13037.93    12598.53    691.71 o 
 -18   4   1    16176.12    15389.96    787.92 o 
 -16   4   1     9628.65    10888.58    983.24 o 
 -14   4   1      532.52     1004.76    304.46 o 
 -12   4   1    41117.31    37399.14    808.02 o 
 -10   4   1     8112.02     7640.49    317.43 o 
  -8   4   1    59699.57    56897.56    946.45 o 
  -6   4   1    36517.23    39504.20    457.36 o 
  -4   4   1    50356.45    47183.03   1289.17 o 
  -2   4   1    10976.35    10497.41    236.00 o 
   0   4   1       31.67      176.27     82.93 o 
   2   4   1      182.23      216.31     79.43 o 
   4   4   1     2943.19     2105.40    150.32 o 
   6   4   1    17589.93    17658.51    372.24 o 
   8   4   1    38421.87    37152.18    582.10 o 
  10   4   1    43203.85    43998.47    726.89 o 
  12   4   1    25189.71    24459.65    653.24 o 
  14   4   1    44339.69    42654.94    811.68 o 
  16   4   1     6892.07     7012.98    587.85 o 
 -15   5   1     6348.24     6181.09    540.15 o 
 -13   5   1    17932.17    16876.28    600.62 o 
 -11   5   1    19053.09    19470.89    577.43 o 
  -9   5   1     1063.67     1802.53    238.76 o 
  -7   5   1      401.62      344.07    163.13 o 
  -5   5   1   387848.16   394482.38   5105.66 o 
  -3   5   1     6874.69     7017.01    303.83 o 
  -1   5   1     1918.94     1861.16    123.16 o 
   1   5   1      722.00     1361.55    143.57 o 
   3   5   1    12550.66    12928.34    319.50 o 
   5   5   1    32378.67    34593.05    608.71 o 
   7   5   1     1151.97      964.91    163.52 o 
   9   5   1   200244.83   201936.19   3852.23 o 
  11   5   1      694.20      751.72    234.67 o 
  13   5   1     2965.05     4249.61    424.41 o 
  15   5   1     8795.30    10542.83    577.99 o 
 -12   6   1    21571.59    22085.93   1426.63 o 
 -10   6   1     3700.00     3892.20    420.10 o 
  -8   6   1    16715.15    16801.67    661.59 o 
  -6   6   1     8357.97     7864.29    696.59 o 
  -4   6   1    25029.57    26439.39   1100.27 o 
  -2   6   1      929.63     1952.08    343.45 o 
   0   6   1       93.28      401.45    117.18 o 
   2   6   1       54.24      188.35    116.40 o 
   4   6   1     3045.77     2950.82    212.02 o 
   6   6   1    14731.39    15030.76    424.90 o 
   8   6   1    17465.24    18641.47   1900.46 o 
  10   6   1    24658.77    21658.28    737.02 o 
  12   6   1    15016.62    16017.07    629.16 o 
  -7   7   1        6.03      385.80    274.88 o 
  -5   7   1   150623.98   160350.06   2351.67 o 
  -3   7   1     3037.06     2951.58    333.69 o 
  -1   7   1     1985.40     2569.90    320.61 o 
   1   7   1     1234.53     1209.78    235.14 o 
   3   7   1     7453.18     7840.09    341.64 o 
   5   7   1    11932.48    13782.48    740.21 o 
   7   7   1      531.71      579.85    301.87 o 
 -22   0   2      556.00     2130.99    532.39 o 
 -20   0   2      867.39      674.53    286.06 o 
 -18   0   2    13066.69    16858.19    521.60 o 
 -16   0   2    71595.88    73380.55   1160.11 o 
 -14   0   2    14896.29    21671.89    799.34 o 
 -12   0   2    26854.01    25824.57    667.94 o 
 -10   0   2   552626.06   613035.81   6664.50 o 
  -8   0   2    20523.02    19764.32    453.79 o 
  -6   0   2     4529.46     6268.27    223.68 o 
  -4   0   2    18535.88    19565.20    313.01 o 
  -2   0   2      903.12     2455.01    155.25 o 
   0   0   2    50517.02    38440.45    657.82 o 
   2   0   2     7317.27     6492.34    208.33 o 
   4   0   2  1237967.13  1153931.13   5265.25 o 
   6   0   2    22054.10    27300.03   1144.59 o 
   8   0   2     4518.80     3845.75    602.26 o 
  10   0   2    33271.14    30116.81   1204.27 o 
  12   0   2    18872.24    19100.04    989.14 o 
  14   0   2    91388.45    89184.53   1240.31 o 
  16   0   2    15767.43    16553.77    604.64 o 
  18   0   2    32160.55    33662.60   1317.79 o 
  20   0   2    12618.17    13665.35    959.41 o 
 -21   1   2    18255.80    23878.23    808.18 o 
 -19   1   2     1396.30     1137.64    241.14 o 
 -17   1   2    39135.46    41042.35    677.62 o 
 -15   1   2    34350.13    34873.63    585.32 o 
 -13   1   2    34143.87    35360.04    806.82 o 
 -11   1   2   152520.77   163282.75   3162.78 o 
  -9   1   2   162004.41   160338.27   2038.94 o 
  -7   1   2     6400.41     6415.66    186.22 o 
  -5   1   2     4310.28     2913.87    435.00 o 
  -3   1   2    62834.96    55178.80    483.82 o 
  -1   1   2    16247.32    17653.34    254.20 o 
   1   1   2   250958.75   253772.39   2466.87 o 
   3   1   2    10608.81     6965.45    392.81 o 
   5   1   2    17366.86    24788.27    527.99 o 
   7   1   2    53314.54    47894.53    735.18 o 
   9   1   2   108562.00   104707.82   3445.44 o 
  11   1   2     3572.32     2722.70    245.54 o 
  13   1   2     3143.27     4762.09    448.80 o 
  15   1   2     2438.86     3368.33    304.69 o 
  17   1   2    14797.43    14103.08    506.57 o 
  19   1   2    33624.60    32611.88    738.31 o 
 -20   2   2     2318.80     1820.82    355.61 o 
 -18   2   2    10717.89    13674.75    655.49 o 
 -16   2   2    47446.49    48796.98   1856.98 o 
 -14   2   2     7714.63    11549.94    636.73 o 
 -12   2   2    17015.39    15472.88    375.27 o 
 -10   2   2   322570.47   320656.91   4889.54 o 
  -8   2   2     5701.35     5195.67    194.50 o 
  -6   2   2      912.74     1227.93    113.07 o 
  -4   2   2    18763.10    19544.43    420.28 o 
  -2   2   2    16832.39    13298.07    518.15 o 
   0   2   2    36682.30    28009.99    604.92 o 
   2   2   2      296.18     1492.94    294.60 o 
   4   2   2  1246846.75  1260095.00   7291.19 o 
   6   2   2    20233.26    24555.79    438.91 o 
   8   2   2     6596.63     4134.42    285.18 o 
  10   2   2    21287.13    18068.09    571.76 o 
  12   2   2    26388.78    25516.96   1984.82 o 
  14   2   2    62324.84    61522.13   1765.80 o 
  16   2   2     7585.19     8642.24    407.64 o 
  18   2   2    20871.47    22449.55    668.79 o 
 -19   3   2     1031.21      856.59    331.86 o 
 -17   3   2    33184.62    33014.21    968.59 o 
 -15   3   2    21566.56    21475.03    808.21 o 
 -13   3   2    27471.19    26128.50    749.19 o 
 -11   3   2    94350.21    94212.91   2434.46 o 
  -9   3   2   115951.88   110945.59   2161.25 o 
  -7   3   2     4464.35     4737.80    194.00 o 
  -5   3   2     1447.36     1162.13     90.10 o 
  -3   3   2    24845.72    23018.26    572.08 o 
  -1   3   2    11120.36    11068.98    274.33 o 
   1   3   2   144252.56   146107.36   1579.93 o 
   3   3   2     6789.76     5551.57    128.12 o 
   5   3   2    14755.49    18893.30    396.14 o 
   7   3   2    28739.39    26840.36    657.99 o 
   9   3   2    73888.21    69483.27    886.99 o 
  11   3   2     2312.34     1822.55    268.29 o 
  13   3   2     3227.13     4522.67    394.49 o 
  15   3   2     1116.85     2109.90    448.26 o 
  17   3   2    10036.29    10833.33    547.18 o 
 -18   4   2     6633.90     8638.08    623.05 o 
 -16   4   2    35819.44    37990.99   2003.88 o 
 -14   4   2     7253.80     8032.26    684.94 o 
 -12   4   2    10100.54     9243.40    426.72 o 
 -10   4   2   230066.59   217791.97   2838.43 o 
  -8   4   2     8262.47     6816.22    304.13 o 
  -6   4   2     1111.47     1502.08    134.05 o 
  -4   4   2    11708.83    12390.41    278.08 o 
  -2   4   2      438.69      770.73     91.87 o 
   0   4   2    23931.00    22337.46    298.37 o 
   2   4   2     2726.33     2838.64    137.25 o 
   4   4   2   508482.84   539774.31   5583.85 o 
   6   4   2    11440.91    13039.22    345.33 o 
   8   4   2     3972.06     2823.93    224.71 o 
  10   4   2    14232.34    13196.15    461.21 o 
  12   4   2    12646.26    11664.29    513.93 o 
  14   4   2    46928.09    46581.53   1017.09 o 
  16   4   2     8674.98     8692.07    551.93 o 
 -15   5   2    11361.07    11927.33    664.62 o 
 -13   5   2    12425.22    13033.88    638.05 o 
 -11   5   2    49569.44    47639.08   1835.36 o 
  -9   5   2    56068.45    52585.34   1018.08 o 
  -7   5   2     3177.15     3604.15    334.26 o 
  -5   5   2      465.18      746.36    124.17 o 
  -3   5   2    18706.92    18504.85    319.21 o 
  -1   5   2     5805.80     5779.19    191.92 o 
   1   5   2    71420.58    73323.03    772.89 o 
   3   5   2     4110.62     4363.66    221.71 o 
   5   5   2     3434.77     4088.54    303.32 o 
   7   5   2    13554.76    14923.17    908.41 o 
   9   5   2    34673.31    32156.39    639.16 o 
  11   5   2     2930.25     3073.31    312.31 o 
  13   5   2     2250.35     2887.04    354.79 o 
  15   5   2      789.85      940.99    322.44 o 
 -12   6   2     3725.51     4462.80    449.87 o 
 -10   6   2    83409.71    82703.43   1413.10 o 
  -8   6   2     1221.67     1348.27    294.98 o 
  -6   6   2      389.17      669.50    235.68 o 
  -4   6   2     5755.29     6290.02    401.11 o 
  -2   6   2      167.62      350.83    179.65 o 
   0   6   2     9690.15    10952.42    329.83 o 
   2   6   2      192.44      476.66    145.63 o 
   4   6   2   245235.69   256065.13   2766.29 o 
   6   6   2     8701.77     9134.37    364.47 o 
   8   6   2     2910.55     3276.33    279.76 o 
  10   6   2     4130.05     4921.61    436.90 o 
  -7   7   2     1947.09     2416.92    438.12 o 
  -5   7   2       75.64      326.00    264.74 o 
  -3   7   2     5148.00     5188.18    579.66 o 
  -1   7   2     2242.05     2485.19    291.87 o 
   1   7   2    27195.18    27421.17    701.44 o 
   3   7   2     2326.19     3041.09    316.74 o 
   5   7   2     1930.44     1951.66    301.05 o 
 -22   0   3    12676.54    16655.24    994.23 o 
 -20   0   3    35066.13    34796.71   1598.39 o 
 -18   0   3     3560.14     4563.19    509.26 o 
 -16   0   3   125897.09   131067.53   1675.35 o 
 -14   0   3   108813.88   105077.86   1348.96 o 
 -12   0   3    27889.64    29340.57    888.91 o 
 -10   0   3     5196.92     4507.61    291.44 o 
  -8   0   3    89672.88    77688.46   1279.12 o 
  -6   0   3     1784.11     2994.01    155.02 o 
  -4   0   3   198929.16   201210.11   9189.82 o 
  -2   0   3    20617.67    31083.18    564.31 o 
   0   0   3    13807.93     9272.91    197.48 o 
   2   0   3     1448.68     1829.33    126.50 o 
   4   0   3    80448.75    84420.89   3119.51 o 
   6   0   3    11109.63    13904.12    885.89 o 
   8   0   3     2794.89     2160.47    528.15 o 
  10   0   3    53560.74    56765.86   1706.85 o 
  12   0   3    14324.03    13321.67    910.37 o 
  14   0   3    47667.38    49252.87   1536.06 o 
  16   0   3    46510.12    45635.36   1503.58 o 
  18   0   3    66601.48    71099.70   1890.38 o 
  20   0   3       18.80      407.62    420.68 o 
 -21   1   3    27831.67    31532.53   1217.18 o 
 -19   1   3    12138.48    11902.97    605.27 o 
 -17   1   3    27714.30    25644.88    565.13 o 
 -15   1   3    51851.51    51282.76    696.00 o 
 -13   1   3     1112.10     3870.33    236.30 o 
 -11   1   3     2164.18     1741.74    164.38 o 
  -9   1   3    23717.84    23666.28    816.55 o 
  -7   1   3    75108.55    66188.00   1202.62 o 
  -5   1   3      598.33     2607.36    190.41 o 
  -3   1   3    49178.13    43678.21    357.26 o 
  -1   1   3  1382215.75  1515492.63  16090.98 o 
   1   1   3    73328.38    80443.56   1799.56 o 
   3   1   3     1584.01      838.53     79.15 o 
   5   1   3    26873.67    22471.83   1395.51 o 
   7   1   3     8785.69     9727.79    384.98 o 
   9   1   3   165672.02   157287.83   2894.44 o 
  11   1   3    12112.91    11894.98    627.73 o 
  13   1   3   156016.69   155007.20   1978.46 o 
  15   1   3     3698.82     5211.72    782.03 o 
  17   1   3    10015.39    11093.55    485.81 o 
  19   1   3       50.60      453.84    305.14 o 
 -20   2   3    27319.98    26463.31    873.77 o 
 -18   2   3      856.04     1889.30    541.82 o 
 -16   2   3    84411.76    81154.11   2396.66 o 
 -14   2   3    72373.64    69745.70   1746.95 o 
 -12   2   3    33440.02    32876.47    810.46 o 
 -10   2   3     7327.23     5829.08    326.86 o 
  -8   2   3    73548.07    65787.60   2524.84 o 
  -6   2   3     4921.17     6455.41    184.95 o 
  -4   2   3   333133.50   337500.03   1750.69 o 
  -2   2   3    30276.12    41411.13    506.83 o 
   0   2   3    11887.00     9014.43    182.08 o 
   2   2   3     6594.50     7008.28    248.21 o 
   4   2   3    89897.96    92663.77   2864.30 o 
   6   2   3     2924.38     4178.64    355.64 o 
   8   2   3     1035.15     2452.91    257.49 o 
  10   2   3    20665.20    21638.39    903.53 o 
  12   2   3     9955.28     9315.59    590.15 o 
  14   2   3    37108.57    35716.25   1054.53 o 
  16   2   3    38152.55    36606.18   1087.04 o 
  18   2   3    55971.97    60369.65    923.33 o 
 -19   3   3     8166.01     9029.30   1796.54 o 
 -17   3   3    19012.40    17388.53   1192.81 o 
 -15   3   3    38268.04    34448.83   1875.90 o 
 -13   3   3      396.63     2051.54    291.17 o 
 -11   3   3      850.68      895.10    223.75 o 
  -9   3   3    17851.28    16990.83    393.88 o 
  -7   3   3    38092.76    33242.78    601.01 o 
  -5   3   3      536.04     1842.05    112.40 o 
  -3   3   3    25249.38    24500.89    429.68 o 
  -1   3   3   781826.06   839785.19  11417.87 o 
   1   3   3    45857.53    48076.68    668.29 o 
   3   3   3      581.10      814.93     69.88 o 
   5   3   3    13866.70    12291.86    322.28 o 
   7   3   3     6954.53     7034.95    309.87 o 
   9   3   3   115371.94   115174.87   1907.12 o 
  11   3   3     6990.06     6518.37    463.58 o 
  13   3   3   114497.56   113360.47   1600.51 o 
  15   3   3     1876.56     2789.74    471.80 o 
  17   3   3     9087.66    10168.36    732.14 o 
 -18   4   3     1976.09     2519.86    409.99 o 
 -16   4   3    65435.53    62465.30   1284.99 o 
 -14   4   3    54932.41    49213.08   1085.24 o 
 -12   4   3    16558.55    16260.40   1442.50 o 
 -10   4   3     2235.81     2384.29    327.88 o 
  -8   4   3    45380.78    42404.92   1161.88 o 
  -6   4   3     1571.80     2179.11    229.71 o 
  -4   4   3   102927.91   106332.77   1954.09 o 
  -2   4   3     5500.18     6493.87    168.48 o 
   0   4   3     8972.15     8179.36    197.28 o 
   2   4   3      463.18     1038.48    242.72 o 
   4   4   3    38956.81    38897.16    639.61 o 
   6   4   3     2750.72     3273.75    221.91 o 
   8   4   3      856.27      658.16    174.69 o 
  10   4   3    24923.98    25838.55    634.35 o 
  12   4   3     6419.24     6730.57    465.88 o 
  14   4   3    24882.11    23765.87    806.02 o 
  16   4   3    25906.84    25337.97   1081.95 o 
 -15   5   3    17436.68    16280.23    728.99 o 
 -13   5   3      160.94     1422.64    340.17 o 
 -11   5   3     1941.49     2188.55    309.63 o 
  -9   5   3     8832.30     8261.54    473.85 o 
  -7   5   3    16619.28    15950.28    704.20 o 
  -5   5   3      470.59      824.40    274.90 o 
  -3   5   3    13982.58    13987.86    626.46 o 
  -1   5   3   358150.22   382463.75  11767.50 o 
   1   5   3    24577.01    25252.08    426.02 o 
   3   5   3     1234.94     1192.27    156.59 o 
   5   5   3     5462.04     5804.53    274.53 o 
   7   5   3     5941.11     5603.95    301.00 o 
   9   5   3    60641.11    60033.67   1354.71 o 
  11   5   3     4416.28     4101.77    346.05 o 
  13   5   3    55552.27    54831.02   1391.83 o 
 -12   6   3     8670.52     9546.96    595.46 o 
 -10   6   3      846.52     1157.20    309.46 o 
  -8   6   3    21459.37    21755.40    725.31 o 
  -6   6   3     2934.22     3284.58    333.76 o 
  -4   6   3    64463.96    65707.29   1382.64 o 
  -2   6   3     4091.07     3636.00    298.90 o 
   0   6   3     4500.12     4861.60    324.18 o 
   2   6   3      110.02      329.42    142.31 o 
   4   6   3    19327.24    19144.79    462.44 o 
   6   6   3      473.84      675.70    184.12 o 
   8   6   3      464.62      784.29    214.16 o 
  10   6   3     8055.54     8972.30    642.67 o 
  -7   7   3     3993.35     4983.72    571.64 o 
  -5   7   3      220.92      302.76    217.59 o 
  -3   7   3     4989.69     5389.06    392.62 o 
  -1   7   3   132966.45   135354.55   1729.53 o 
   1   7   3     9397.40     9241.98    558.00 o 
   3   7   3      333.91      217.50    178.70 o 
   5   7   3     1456.81     1576.31    304.23 o 
 -20   0   4      216.73     1434.69    325.47 o 
 -18   0   4     1079.17     3048.73    357.51 o 
 -16   0   4     3352.40     4156.03    394.69 o 
 -14   0   4    13593.71    15138.47    555.92 o 
 -12   0   4    73966.93    74121.71    943.70 o 
 -10   0   4    24448.46    35978.39    908.51 o 
  -8   0   4   110584.46   108775.95   2176.90 o 
  -6   0   4   564740.75   590894.00  30288.60 o 
  -4   0   4    78825.98    76829.42   3332.70 o 
  -2   0   4    20526.78    20959.25    218.81 o 
   0   0   4    31129.21    30971.63    429.42 o 
   2   0   4    29731.40    27593.30    459.76 o 
   4   0   4   175711.13   170063.39   7188.31 o 
   6   0   4      588.99      962.46    280.49 o 
   8   0   4   454112.06   430971.06   4641.91 o 
  10   0   4     2049.76     3274.48    642.71 o 
  12   0   4    17550.45    14367.75    974.40 o 
  14   0   4     1345.87     1188.13    467.13 o 
  16   0   4     7639.83     7646.19    760.41 o 
  18   0   4    25522.05    22488.04   1154.61 o 
 -21   1   4    43419.67    47453.84   1099.10 o 
 -19   1   4    24441.16    19528.57    722.99 o 
 -17   1   4    27410.38    32413.38    915.86 o 
 -15   1   4     7588.15     7998.41    324.40 o 
 -13   1   4    52384.42    47389.17   1181.36 o 
 -11   1   4     1333.57     1444.41    135.95 o 
  -9   1   4   123509.37   129478.91   1656.26 o 
  -7   1   4    89395.95   100832.36   1384.59 o 
  -5   1   4    82316.09    79387.73    548.78 o 
  -3   1   4    24385.13    23121.13    535.58 o 
  -1   1   4    31295.68    40186.07    948.91 o 
   1   1   4    39865.71    37842.14    728.20 o 
   3   1   4     7566.82     6189.69    271.71 o 
   5   1   4   236513.91   247375.31   7196.97 o 
   7   1   4      360.43     2174.42    557.31 o 
   9   1   4    29123.89    32796.86    841.12 o 
  11   1   4    45519.75    40552.01   1046.29 o 
  13   1   4   127458.77   123215.30   1809.55 o 
  15   1   4     7749.29     8753.61    812.67 o 
  17   1   4     4517.97     4747.55    469.48 o 
  19   1   4     9658.87     9307.20    608.79 o 
 -20   2   4      198.75     1867.90    360.55 o 
 -18   2   4     1870.87     3102.28    385.68 o 
 -16   2   4     5523.24     5601.96    434.23 o 
 -14   2   4    11521.21    12149.44    423.52 o 
 -12   2   4    98257.86    91006.08   1606.17 o 
 -10   2   4    35498.03    45912.16   1159.03 o 
  -8   2   4    94315.87    94273.79   2477.13 o 
  -6   2   4   585281.13   597994.44   3335.17 o 
  -4   2   4    64115.14    61008.74   1046.78 o 
  -2   2   4     9133.70     9733.68    152.01 o 
   0   2   4     9490.56     8987.84    233.61 o 
   2   2   4      767.72     1184.26     85.98 o 
   4   2   4   136968.64   135001.19   4672.97 o 
   6   2   4     1447.64     1523.45    196.38 o 
   8   2   4   310556.97   300932.06   5013.08 o 
  10   2   4     2527.84     3506.05    333.70 o 
  12   2   4    10412.96     8411.14    499.56 o 
  14   2   4     3340.65     3210.05    457.36 o 
  16   2   4     4377.00     4287.88    504.72 o 
  18   2   4    26543.54    25719.53    944.71 o 
 -19   3   4    19368.81    15721.87    746.29 o 
 -17   3   4    19335.29    21854.89   1263.25 o 
 -15   3   4     4060.83     5251.47    642.03 o 
 -13   3   4    34916.04    32617.33    788.26 o 
 -11   3   4      573.79      853.84    141.28 o 
  -9   3   4    76626.52    76928.84    792.82 o 
  -7   3   4    58355.03    60064.16    659.81 o 
  -5   3   4    47276.64    46707.83    551.06 o 
  -3   3   4    17632.96    17461.09    309.22 o 
  -1   3   4    18283.12    24075.63    459.62 o 
   1   3   4    31552.49    30207.67    748.77 o 
   3   3   4     4370.11     3533.98    168.40 o 
   5   3   4   163354.45   158770.36   3089.80 o 
   7   3   4      244.15      900.54    185.65 o 
   9   3   4    15639.32    17699.29    551.92 o 
  11   3   4    32543.52    30380.37    782.22 o 
  13   3   4    91027.63    88580.82   1738.66 o 
  15   3   4     5111.42     5772.39    987.38 o 
  17   3   4     3700.35     2687.00    495.44 o 
 -18   4   4      977.11     1495.61    363.09 o 
 -16   4   4     3035.56     4164.36    445.40 o 
 -14   4   4     8157.84     7914.53    496.29 o 
 -12   4   4    36745.09    36012.80    857.05 o 
 -10   4   4    11666.68    13661.01    521.74 o 
  -8   4   4    50751.15    50621.25    949.07 o 
  -6   4   4   251794.38   258029.61   4291.98 o 
  -4   4   4    28549.83    25956.45   1489.18 o 
  -2   4   4     7600.49     7201.75    188.81 o 
   0   4   4     8850.32     9387.95    210.04 o 
   2   4   4     4109.04     4196.62    247.19 o 
   4   4   4    74546.56    73491.96   1470.82 o 
   6   4   4      248.85      504.78    153.97 o 
   8   4   4   204384.25   205963.36   4873.17 o 
  10   4   4     2106.68     2672.16    295.89 o 
  12   4   4    10837.93    10471.35    546.85 o 
  14   4   4      406.59      623.46    335.55 o 
 -15   5   4     2462.12     4580.95    456.66 o 
 -13   5   4    25383.56    24809.28    802.63 o 
 -11   5   4        0.58      238.50    213.12 o 
  -9   5   4    42131.66    42575.10    906.84 o 
  -7   5   4    24451.81    22810.60    638.41 o 
  -5   5   4    32855.44    32201.50    687.51 o 
  -3   5   4    11727.98    11854.63    348.52 o 
  -1   5   4     9719.98    11502.30    404.35 o 
   1   5   4    11244.58    10844.20    528.18 o 
   3   5   4     2839.21     2535.65    174.23 o 
   5   5   4    77904.27    78261.84   1358.51 o 
   7   5   4      191.49      454.70    171.66 o 
   9   5   4     9339.65     9689.93    432.83 o 
  11   5   4    15293.63    15618.38    591.18 o 
  13   5   4    49447.54    47421.23   1071.29 o 
 -12   6   4    22047.71    24436.22    847.28 o 
 -10   6   4     9335.85     7792.76    500.35 o 
  -8   6   4    21353.50    20673.68    686.28 o 
  -6   6   4   120780.95   117346.48   2105.78 o 
  -4   6   4    13898.20    13039.66    478.30 o 
  -2   6   4     2922.70     2657.65    275.38 o 
   0   6   4      845.57      979.69    214.38 o 
   2   6   4      326.44      643.23    215.12 o 
   4   6   4    35755.15    39981.62    835.07 o 
   6   6   4      520.19     1038.36    211.04 o 
   8   6   4    79762.23    80335.81   1439.89 o 
  10   6   4     1340.44     1571.13    287.90 o 
  -5   7   4    12466.06    12438.93    538.77 o 
  -3   7   4     5793.56     6453.82    481.00 o 
  -1   7   4     5075.33     5076.51    397.44 o 
   1   7   4     5946.81     6969.54    600.71 o 
   3   7   4     1126.16      644.27    298.84 o 
 -22   0   5    10127.79    16656.20   1050.72 o 
 -20   0   5     3099.74     6662.17    786.35 o 
 -18   0   5    17477.23    18359.65   1051.20 o 
 -16   0   5    10541.41     9355.07    491.34 o 
 -14   0   5     4178.16     5692.51    365.37 o 
 -12   0   5    71820.30    71104.19    882.07 o 
 -10   0   5    69836.59    69163.93   2444.06 o 
  -8   0   5    76994.74    74526.09   2965.30 o 
  -6   0   5     4189.96     3428.45    198.09 o 
  -4   0   5    51868.14    44810.56    552.98 o 
  -2   0   5    17524.81    17689.63    317.84 o 
   0   0   5   564435.19   604631.38  10495.55 o 
   2   0   5    23620.17    31221.80    797.43 o 
   4   0   5     3626.53     5780.41    268.58 o 
   6   0   5    12098.08    12808.16    416.58 o 
   8   0   5   194294.20   175706.13   3021.02 o 
  10   0   5    36212.14    36787.16   1539.77 o 
  12   0   5     3456.65     4290.30    657.26 o 
  14   0   5     1237.75     3319.20    596.24 o 
  16   0   5     2341.14     3673.35    612.23 o 
  18   0   5     3240.41     3750.37    641.26 o 
 -21   1   5     2818.72     4413.11    449.67 o 
 -19   1   5     5144.03     6181.37    407.00 o 
 -17   1   5    57150.82    58332.89    926.42 o 
 -15   1   5    53373.57    58059.36    845.65 o 
 -13   1   5   100501.26    97015.88    960.13 o 
 -11   1   5   139701.61   138940.97   1728.79 o 
  -9   1   5    26270.31    24368.29    340.13 o 
  -7   1   5    49865.46    47994.52    854.61 o 
  -5   1   5     8579.94     9912.24    641.71 o 
  -3   1   5    66991.92    58239.20   1091.57 o 
  -1   1   5    37410.22    30388.88    265.65 o 
   1   1   5    50905.80    47269.54    499.97 o 
   3   1   5   507225.19   529436.50  17529.01 o 
   5   1   5    33787.89    38027.13    767.03 o 
   7   1   5     2218.27     1632.59    252.09 o 
   9   1   5    14318.00    12394.38    810.47 o 
  11   1   5      134.18      435.74    311.86 o 
  13   1   5    82114.50    79585.45   1861.45 o 
  15   1   5    15201.70    14407.59    724.81 o 
  17   1   5    48168.55    47204.29   1182.96 o 
 -20   2   5     4648.71     7177.30    543.89 o 
 -18   2   5    12706.75    13604.37    641.25 o 
 -16   2   5    10556.34    10068.34    444.76 o 
 -14   2   5    11729.15    12714.27    502.37 o 
 -12   2   5    77922.06    76983.84    852.15 o 
 -10   2   5    74119.24    71141.84    742.12 o 
  -8   2   5    58483.11    54409.05    640.37 o 
  -6   2   5      637.76     4746.96    209.50 o 
  -4   2   5    48739.54    42966.39    471.44 o 
  -2   2   5     4877.24     5230.25    129.76 o 
   0   2   5   286793.25   294452.97   5316.68 o 
   2   2   5    14366.50    18515.77    419.12 o 
   4   2   5     3367.82     5172.71    192.83 o 
   6   2   5    12326.11    11942.71    663.30 o 
   8   2   5   131320.30   123616.78   3222.20 o 
  10   2   5    39623.99    40846.32    850.20 o 
  12   2   5      557.78     1144.27    294.11 o 
  14   2   5     3285.15     4584.16    508.96 o 
  16   2   5     2039.86     2693.25    455.52 o 
 -19   3   5     4101.84     5224.92    480.95 o 
 -17   3   5    38589.68    40102.81   1823.27 o 
 -15   3   5    40951.41    42229.12   1607.86 o 
 -13   3   5    67180.72    64921.45   1086.22 o 
 -11   3   5    91532.70    90985.23    946.09 o 
  -9   3   5    17124.29    16239.20    517.23 o 
  -7   3   5    42650.50    39569.41    552.30 o 
  -5   3   5     4795.24     5903.28    237.34 o 
  -3   3   5    42204.43    38672.87   1548.70 o 
  -1   3   5    25615.34    21491.30    807.68 o 
   1   3   5    38562.63    37178.42    942.96 o 
   3   3   5   331744.69   331883.03   7845.71 o 
   5   3   5    24125.83    25791.18    658.15 o 
   7   3   5     3041.96     2642.74    232.93 o 
   9   3   5     9364.51     8094.83    404.29 o 
  11   3   5      305.62      711.14    247.49 o 
  13   3   5    61300.46    60227.27   1081.52 o 
  15   3   5    12264.61    11548.04    758.54 o 
 -18   4   5    12005.56    12419.49    676.81 o 
 -16   4   5     4744.31     4655.77    437.19 o 
 -14   4   5     2926.29     3815.46    382.06 o 
 -12   4   5    32971.16    31905.64    818.16 o 
 -10   4   5    38724.56    37995.76    811.90 o 
  -8   4   5    35722.14    33857.25    597.38 o 
  -6   4   5      439.67     1229.35    214.91 o 
  -4   4   5    25103.91    23203.72    953.41 o 
  -2   4   5     8651.14     8859.73    249.88 o 
   0   4   5   221805.84   222632.44   8276.69 o 
   2   4   5    10871.05    12064.00    695.52 o 
   4   4   5     1087.58     1298.48    171.70 o 
   6   4   5     4001.72     4558.80    286.75 o 
   8   4   5    92322.88    87977.70   1987.22 o 
  10   4   5    18768.33    19581.89    662.27 o 
  12   4   5     2361.31     3182.36    388.81 o 
  14   4   5      924.04     1475.09    373.12 o 
 -15   5   5    21374.34    21213.00    944.55 o 
 -13   5   5    35962.72    34824.29    938.50 o 
 -11   5   5    44827.49    42835.14   1639.97 o 
  -9   5   5     6499.44     6556.39    430.48 o 
  -7   5   5    17233.75    16261.64    548.20 o 
  -5   5   5     1316.65     1974.82    244.35 o 
  -3   5   5    15308.89    14338.48    460.37 o 
  -1   5   5    11787.16    11125.08    416.72 o 
   1   5   5    15165.56    14358.33    471.70 o 
   3   5   5   152668.31   156092.61   3104.86 o 
   5   5   5    11415.15    13102.76    570.38 o 
   7   5   5     1462.19     1482.14    220.98 o 
   9   5   5     3587.42     2809.85    303.20 o 
  11   5   5      176.45      293.72    266.08 o 
 -12   6   5    19056.86    17447.80    741.98 o 
 -10   6   5    21906.40    20505.93    738.43 o 
  -8   6   5    19605.83    19587.37    676.03 o 
  -6   6   5      227.64      739.82    304.63 o 
  -4   6   5    14283.27    14525.18    527.99 o 
  -2   6   5     2119.82     2088.08    272.19 o 
   0   6   5    78756.86    77005.64   1107.97 o 
   2   6   5     3330.69     2879.98    242.55 o 
   4   6   5      379.88      517.67    228.47 o 
   6   6   5     1759.83     2197.58    485.99 o 
   8   6   5    40320.85    38322.75    827.84 o 
  -3   7   5     4519.32     5370.25    413.44 o 
  -1   7   5     5066.32     6838.06    453.84 o 
 -20   0   6    30670.90    30367.86   1369.92 o 
 -18   0   6    43794.33    36150.50   1456.78 o 
 -16   0   6     9175.95     8324.94    785.18 o 
 -14   0   6     3093.09     5529.08    338.55 o 
 -12   0   6    58857.55    56749.99   1715.61 o 
 -10   0   6     1805.98     2163.77    192.38 o 
  -8   0   6   155068.81   142249.25   8732.75 o 
  -6   0   6    12058.58    18651.33   1079.70 o 
  -4   0   6   180692.61   188721.69   7950.07 o 
  -2   0   6   392014.91   408871.47   9504.01 o 
   0   0   6    64790.67    66833.82    751.32 o 
   2   0   6     9595.53    11481.92    392.91 o 
   4   0   6    30130.81    29948.32    729.39 o 
   6   0   6    10708.64    12213.20    413.79 o 
   8   0   6   113282.41   106199.83   2436.22 o 
  10   0   6     3730.75     4619.76    718.21 o 
  12   0   6   116082.84   109058.21   2528.40 o 
  14   0   6     4400.43     5667.32    728.37 o 
  16   0   6     2621.14     2879.81    599.17 o 
 -21   1   6    16910.50    12470.36    962.50 o 
 -19   1   6     7089.31    10394.34    778.47 o 
 -17   1   6    33874.65    34989.14   1163.63 o 
 -15   1   6    33394.33    29646.52    611.38 o 
 -13   1   6    52872.86    51664.07    700.10 o 
 -11   1   6    18508.48    15717.93    375.21 o 
  -9   1   6    20965.40    18629.54    416.43 o 
  -7   1   6     1855.74     2463.88    111.66 o 
  -5   1   6   263245.19   273619.06   5679.31 o 
  -3   1   6    55299.73    61238.50    732.01 o 
  -1   1   6     2928.77     2755.40    118.79 o 
   1   1   6     3361.52     3567.55    154.73 o 
   3   1   6   107858.35   116142.38   2508.34 o 
   5   1   6    84437.03    86953.16   2528.97 o 
   7   1   6      892.80      834.86    243.07 o 
   9   1   6    74942.98    73180.00   1168.79 o 
  11   1   6     1317.45     1875.34    373.19 o 
  13   1   6     1612.82     2509.47    418.34 o 
  15   1   6    24962.98    21802.40    864.57 o 
  17   1   6    51912.94    54346.55   1292.82 o 
 -20   2   6    34628.25    35959.61   2373.36 o 
 -18   2   6    46859.61    39719.00    973.50 o 
 -16   2   6    10147.61     7725.73    498.44 o 
 -14   2   6     1552.48     4237.20    295.69 o 
 -12   2   6    49257.42    48628.06    688.10 o 
 -10   2   6      596.21     1037.13    157.13 o 
  -8   2   6    64670.68    59889.39    908.71 o 
  -6   2   6     2637.13     5404.35    202.60 o 
  -4   2   6   143022.84   146775.67   2378.19 o 
  -2   2   6   260882.44   275116.63   3618.17 o 
   0   2   6    65478.28    63813.87   1099.57 o 
   2   2   6    11631.31    12099.34    357.66 o 
   4   2   6    45291.63    41811.80   1150.71 o 
   6   2   6    25500.62    24990.97    583.65 o 
   8   2   6    97650.23    93695.56   1378.51 o 
  10   2   6     4795.55     4785.11    383.50 o 
  12   2   6   100825.90    96410.75   1756.86 o 
  14   2   6     4004.50     5253.06    536.65 o 
  16   2   6     4831.64     5610.19    575.77 o 
 -19   3   6     5983.86     7179.78    581.85 o 
 -17   3   6    24777.21    25688.31    815.02 o 
 -15   3   6    22002.53    18717.87    660.49 o 
 -13   3   6    36482.45    36700.29   1249.27 o 
 -11   3   6    13550.34    12858.31    404.66 o 
  -9   3   6    18818.53    16383.39    414.81 o 
  -7   3   6     1292.63     2030.82    181.09 o 
  -5   3   6   178610.78   181510.22   1132.93 o 
  -3   3   6    36111.23    38458.67    553.55 o 
  -1   3   6     4704.59     4698.54    153.18 o 
   1   3   6     2793.26     3506.61    152.05 o 
   3   3   6    76284.81    75753.15   1285.81 o 
   5   3   6    57284.40    54012.96   1252.31 o 
   7   3   6      750.59      615.51    224.40 o 
   9   3   6    51355.00    48747.71    943.13 o 
  11   3   6      999.53     1026.43    296.84 o 
  13   3   6     1163.98     2261.64    377.03 o 
  15   3   6    18401.06    17475.04    940.24 o 
 -18   4   6    23946.60    20803.71    820.58 o 
 -16   4   6     4704.84     3229.37    647.84 o 
 -14   4   6      732.67     2204.12    334.02 o 
 -12   4   6    32281.10    32838.84    970.65 o 
 -10   4   6     1045.30     1560.46    213.46 o 
  -8   4   6    61535.02    56845.40    765.92 o 
  -6   4   6     5152.29     6308.58    286.10 o 
  -4   4   6    79262.83    78003.18   2021.14 o 
  -2   4   6   153471.94   156315.33   3313.05 o 
   0   4   6    29795.18    29013.66    599.05 o 
   2   4   6     3974.29     4296.17    234.90 o 
   4   4   6    12612.86    12110.56    376.50 o 
   6   4   6     5418.26     6523.07    513.86 o 
   8   4   6    59025.67    59269.26   1238.77 o 
  10   4   6     2086.89     2061.12    324.71 o 
  12   4   6    59971.41    54813.12   3008.54 o 
 -15   5   6    14852.71    13244.00    666.50 o 
 -13   5   6    21628.56    22057.01    996.13 o 
 -11   5   6     5131.74     5925.48    438.92 o 
  -9   5   6     8879.11     9687.82    627.67 o 
  -7   5   6     1171.10     1640.01    222.92 o 
  -5   5   6    88158.22    86220.09   1588.01 o 
  -3   5   6    16735.40    16135.11    496.33 o 
  -1   5   6     1626.45     1997.47    241.06 o 
   1   5   6     2199.42     2612.37    268.75 o 
   3   5   6    41617.59    39026.30    798.66 o 
   5   5   6    30885.75    31044.21   1185.55 o 
   7   5   6      418.09      764.40    210.29 o 
   9   5   6    31132.17    31543.94    758.48 o 
  11   5   6     1483.35     1094.51    314.56 o 
 -10   6   6       96.78      373.82    260.47 o 
  -8   6   6    16215.55    16711.74    629.50 o 
  -6   6   6      697.46      506.10    220.43 o 
  -4   6   6    37337.46    37349.82    810.25 o 
  -2   6   6    57416.38    55302.73    971.94 o 
   0   6   6    13828.33    13094.20    521.93 o 
   2   6   6     1913.05     1985.65    290.90 o 
   4   6   6     9052.84     8395.69    491.38 o 
   6   6   6     4405.47     6157.19    460.43 o 
 -20   0   7     5373.52     3866.84    702.27 o 
 -18   0   7    19882.03    25389.24   1298.14 o 
 -16   0   7    35144.32    36867.75   1386.52 o 
 -14   0   7     1003.87     2334.16    451.16 o 
 -12   0   7     2868.79     2910.38    234.78 o 
 -10   0   7    66421.83    68168.73   2646.51 o 
  -8   0   7    55620.81    54786.78   4003.75 o 
  -6   0   7    11572.58    13906.94    538.68 o 
  -4   0   7    38405.36    35080.93    629.78 o 
  -2   0   7    34775.32    46177.61    777.76 o 
   0   0   7    82448.06    78325.25    682.28 o 
   2   0   7      746.79     1237.96    169.50 o 
   4   0   7   186500.11   191728.36   4634.96 o 
   6   0   7    19296.81    23033.97    558.19 o 
   8   0   7      867.05     1884.43    580.27 o 
  10   0   7    25599.25    22016.95   1303.06 o 
  12   0   7    81681.76    77950.47   2228.82 o 
  14   0   7    61576.01    55087.57   1850.66 o 
  16   0   7      520.30      407.63    459.85 o 
 -21   1   7      578.52     4224.27    718.07 o 
 -19   1   7      383.91     2102.79    434.46 o 
 -17   1   7    25694.05    27629.35    930.26 o 
 -15   1   7      163.63      264.52    169.69 o 
 -13   1   7    68754.23    67075.12   1400.17 o 
 -11   1   7    55269.28    58619.39    837.15 o 
  -9   1   7   183912.47   186199.56   4310.05 o 
  -7   1   7   103842.64   109500.84   1337.48 o 
  -5   1   7    60015.78    56538.75   1312.05 o 
  -3   1   7    66403.84    63103.32    806.25 o 
  -1   1   7    56184.60    59442.63    772.89 o 
   1   1   7   100662.66    96709.18   2108.39 o 
   3   1   7    52828.56    51451.54   1538.58 o 
   5   1   7     7478.63     7331.32    363.66 o 
   7   1   7   148230.27   149115.41   4160.12 o 
   9   1   7       69.69      703.57    266.97 o 
  11   1   7      238.92      989.23    356.90 o 
  13   1   7       26.93     1026.82    376.11 o 
  15   1   7      546.03      637.26    368.55 o 
 -20   2   7     6741.52     4757.18    455.29 o 
 -18   2   7    17437.29    20174.34    720.11 o 
 -16   2   7    18362.71    21399.89    686.30 o 
 -14   2   7     3544.37     4277.89    301.28 o 
 -12   2   7     1445.68     1761.37    195.06 o 
 -10   2   7    33399.70    35523.83    603.20 o 
  -8   2   7    38559.63    37052.27    849.34 o 
  -6   2   7     6713.03     8047.69    270.19 o 
  -4   2   7    22683.70    20566.78    528.73 o 
  -2   2   7     7358.23    12861.41    612.49 o 
   0   2   7    63650.20    58769.51   1404.53 o 
   2   2   7     2548.78     2472.91    160.96 o 
   4   2   7   193556.94   196658.86   5655.20 o 
   6   2   7    16442.83    15606.11    744.60 o 
   8   2   7      215.69      677.83    237.59 o 
  10   2   7    13918.45    12029.57    548.58 o 
  12   2   7    80365.01    75192.31   1253.66 o 
  14   2   7    46686.35    42942.83   1224.40 o 
 -19   3   7      282.89     1591.72    641.18 o 
 -17   3   7    22533.35    24404.56    809.48 o 
 -15   3   7       39.85      -15.77    228.64 o 
 -13   3   7    51020.36    48703.48   1622.61 o 
 -11   3   7    37021.05    40663.30    668.97 o 
  -9   3   7   135059.56   137573.45   1317.46 o 
  -7   3   7    65062.29    67774.34    755.85 o 
  -5   3   7    37622.15    36693.93    888.21 o 
  -3   3   7    38887.67    36239.58   1002.98 o 
  -1   3   7    38039.87    37850.00    703.59 o 
   1   3   7    64586.70    62931.10   1171.35 o 
   3   3   7    38334.06    36551.63    889.02 o 
   5   3   7     3871.00     3804.37    314.62 o 
   7   3   7    98690.11    88779.91   3895.99 o 
   9   3   7       61.45      549.68    254.95 o 
  11   3   7      337.22      742.46    297.29 o 
  13   3   7       70.81      538.91    317.47 o 
 -16   4   7    17885.18    20481.06    766.37 o 
 -14   4   7      798.86     1821.52    315.15 o 
 -12   4   7      778.52      819.61    246.54 o 
 -10   4   7    31153.88    31261.29    625.03 o 
  -8   4   7    25505.70    25495.76    543.06 o 
  -6   4   7     5594.30     6055.59    298.79 o 
  -4   4   7    21205.65    19523.37    688.44 o 
  -2   4   7    16834.15    18632.63    547.97 o 
   0   4   7    41510.23    39258.75    974.34 o 
   2   4   7      459.95      557.94    184.22 o 
   4   4   7    97249.66    92584.50   4197.04 o 
   6   4   7    11184.63    10418.20    431.65 o 
   8   4   7      252.53      531.74    242.36 o 
  10   4   7    12704.86    10825.09    566.75 o 
  12   4   7    45947.72    40504.49   1674.92 o 
 -13   5   7    24096.11    25375.84   1995.36 o 
 -11   5   7    20796.25    20031.19    689.53 o 
  -9   5   7    65977.34    63128.37   1079.47 o 
  -7   5   7    30147.32    30058.45    632.42 o 
  -5   5   7    17269.80    16369.33    640.43 o 
  -3   5   7    24234.79    23000.21    609.54 o 
  -1   5   7    18651.71    17412.82    547.22 o 
   1   5   7    32162.07    31504.01    835.97 o 
   3   5   7    19007.35    20655.13    630.34 o 
   5   5   7     3299.02     3618.82    352.61 o 
   7   5   7    49248.37    46168.91   1036.49 o 
   9   5   7       14.87      366.37    269.82 o 
 -10   6   7    11765.63    11487.82    710.45 o 
  -8   6   7     8805.42     7624.56    634.17 o 
  -6   6   7     2499.24     3026.95    319.00 o 
  -4   6   7     8378.00     8648.84    458.65 o 
  -2   6   7     5103.97     5549.14    402.18 o 
   0   6   7    18191.80    18058.95    620.35 o 
   2   6   7      508.51      518.66    316.96 o 
   4   6   7    55525.16    55537.21   1103.90 o 
 -20   0   8     2216.09     2859.43    671.70 o 
 -18   0   8    27690.21    28056.58   1365.43 o 
 -16   0   8    62894.72    64669.24   1798.87 o 
 -14   0   8   122437.91   110042.33   2100.36 o 
 -12   0   8    14431.25    13082.86    749.17 o 
 -10   0   8    24155.00    23204.04    870.28 o 
  -8   0   8    86445.29    81831.09   4491.63 o 
  -6   0   8    38268.32    42141.14    396.40 o 
  -4   0   8   132972.86   123523.52   3317.01 o 
  -2   0   8     2025.61     2059.52    153.39 o 
   0   0   8    65137.92    67493.50    847.46 o 
   2   0   8   105647.30   113474.99   2027.74 o 
   4   0   8     7269.91     8596.23    377.79 o 
   6   0   8     9557.42    11772.61    453.18 o 
   8   0   8    11149.87     9873.24    968.16 o 
  10   0   8    18680.86    22290.17   1344.58 o 
  12   0   8    25777.88    23823.04   1350.78 o 
  14   0   8     3485.89     4146.50    716.71 o 
 -19   1   8      341.88     1362.88    406.06 o 
 -17   1   8     9373.69     7040.52    623.33 o 
 -15   1   8      737.64     3690.93   1309.95 o 
 -13   1   8    18969.76    18141.70    442.95 o 
 -11   1   8     3341.50     4072.12    237.03 o 
  -9   1   8    35637.27    31696.91    632.41 o 
  -7   1   8     4171.46     4621.31    314.81 o 
  -5   1   8    22182.17    19493.23    546.42 o 
  -3   1   8      559.95     1258.71    114.87 o 
  -1   1   8   196427.89   201011.31   3182.11 o 
   1   1   8    48461.89    51350.48   1085.66 o 
   3   1   8      289.03      459.79    140.56 o 
   5   1   8     7668.54     8271.46    290.72 o 
   7   1   8    75595.22    77187.01   2830.91 o 
   9   1   8   118208.60   114803.18   3206.99 o 
  11   1   8     1358.13     1066.14    536.76 o 
  13   1   8     6769.97     8339.83    657.33 o 
 -20   2   8     1343.70     1370.90    552.71 o 
 -18   2   8    15921.44    17134.48    585.95 o 
 -16   2   8    42819.33    43579.45    797.06 o 
 -14   2   8    91301.32    85171.22    997.25 o 
 -12   2   8    10940.08     9640.86    353.05 o 
 -10   2   8    30550.83    29077.32    524.14 o 
  -8   2   8    66762.20    64231.96   1337.71 o 
  -6   2   8    43275.15    46105.39    979.58 o 
  -4   2   8   165909.80   159190.70   1927.43 o 
  -2   2   8      448.15      614.14     99.33 o 
   0   2   8    56010.30    55253.13   1944.91 o 
   2   2   8    77878.62    77898.95   4744.57 o 
   4   2   8     2087.70     2798.65    182.40 o 
   6   2   8     4743.53     5461.86    372.43 o 
   8   2   8     3385.41     2765.83    339.58 o 
  10   2   8    10056.74    11882.94    564.43 o 
  12   2   8    21514.71    22033.09    760.07 o 
  14   2   8     3446.41     4105.85    840.03 o 
 -17   3   8     6571.15     4875.97    446.26 o 
 -15   3   8      411.61     2226.27    424.55 o 
 -13   3   8    11924.91    12210.18    391.52 o 
 -11   3   8     3404.04     3584.18    270.01 o 
  -9   3   8    27452.50    25643.83    524.94 o 
  -7   3   8     1904.94     2851.41    256.99 o 
  -5   3   8    14623.93    14379.04    447.63 o 
  -3   3   8      216.20      490.75    118.30 o 
  -1   3   8   136727.06   133912.66   1594.69 o 
   1   3   8    33524.55    32086.45    905.74 o 
   3   3   8      313.20      301.33    149.83 o 
   5   3   8     4652.87     4041.17    315.13 o 
   7   3   8    55336.09    47391.53   3862.76 o 
   9   3   8    85173.88    77962.87   3866.04 o 
  11   3   8      788.29      426.33    304.87 o 
 -16   4   8    35313.96    35526.16    986.77 o 
 -14   4   8    64604.93    58793.16   1143.02 o 
 -12   4   8     5336.62     4803.66    340.00 o 
 -10   4   8    11179.96    12438.23    451.05 o 
  -8   4   8    46841.35    46962.68    737.08 o 
  -6   4   8    19879.53    20632.61    415.77 o 
  -4   4   8    66335.05    64854.80   1214.43 o 
  -2   4   8     1352.49     1892.28    217.60 o 
   0   4   8    33985.66    33922.49   1044.66 o 
   2   4   8    44433.89    41124.25    815.79 o 
   4   4   8     2847.20     2992.60    311.86 o 
   6   4   8     3453.29     3576.79    366.37 o 
   8   4   8     5019.65     3787.96    370.22 o 
  10   4   8     9700.51    12725.46    913.18 o 
 -13   5   8     5651.71     6347.44    485.29 o 
 -11   5   8      886.99      926.34    275.98 o 
  -9   5   8    14089.64    13723.75    559.19 o 
  -7   5   8      752.51     1698.95    203.88 o 
  -5   5   8     8818.50     9363.16    558.18 o 
  -3   5   8      363.73      749.64    183.90 o 
  -1   5   8    74240.88    69985.79   2489.72 o 
   1   5   8    20442.26    17445.70    744.18 o 
   3   5   8      363.87      585.99    237.87 o 
   5   5   8     1945.64     2309.50    339.09 o 
   7   5   8    33620.37    29951.82    896.20 o 
  -8   6   8    22515.57    22847.36   1073.81 o 
  -6   6   8    13333.64    13919.07    574.97 o 
  -4   6   8    38282.86    38021.17   2178.27 o 
  -2   6   8      245.82      536.76    231.95 o 
   0   6   8    17292.79    17051.17    838.38 o 
   2   6   8    14950.30    15359.39    627.10 o 
 -20   0   9    19711.11    26309.87   1476.58 o 
 -18   0   9     2432.57     4488.69    705.08 o 
 -16   0   9      449.86      607.82    410.53 o 
 -14   0   9    22103.86    18600.07    964.35 o 
 -12   0   9    18078.39    19011.02    891.60 o 
 -10   0   9       36.19     1141.63    333.64 o 
  -8   0   9     8117.62     7943.26    560.22 o 
  -6   0   9    67050.21    67129.45   1566.21 o 
  -4   0   9    54621.00    54438.93   1302.56 o 
  -2   0   9     1815.37     1464.84    168.49 o 
   0   0   9     2823.72     4467.22    282.29 o 
   2   0   9    18406.74    22272.95    612.23 o 
   4   0   9   131896.45   136075.25   3063.51 o 
   6   0   9      865.40     1244.36    251.68 o 
   8   0   9    39322.47    40867.07   1748.70 o 
  10   0   9     4017.03     3400.90    783.48 o 
  12   0   9     5328.93     4106.24    757.41 o 
 -19   1   9    36243.80    28055.07   1033.05 o 
 -17   1   9      678.89     1280.29    355.52 o 
 -15   1   9    10527.71    13442.94    632.86 o 
 -13   1   9    45684.87    42313.24    956.89 o 
 -11   1   9    15789.14    17037.38    829.98 o 
  -9   1   9   110825.51   103581.98   3829.62 o 
  -7   1   9    15341.77    16177.30    558.96 o 
  -5   1   9   120045.97   124803.12    648.33 o 
  -3   1   9    23586.85    27638.83   1377.82 o 
  -1   1   9    16609.06    16516.81    314.25 o 
   1   1   9    32296.82    32088.47    442.38 o 
   3   1   9    30892.62    30293.40    464.28 o 
   5   1   9    91907.77   100716.92   1595.75 o 
   7   1   9    15364.82    16778.39    806.18 o 
   9   1   9       45.87     1001.34    307.87 o 
  11   1   9    51750.09    47572.45   1999.52 o 
  13   1   9     8745.99    10360.84    729.90 o 
 -18   2   9     2033.88     3910.45    715.22 o 
 -16   2   9      241.69      -59.09    294.13 o 
 -14   2   9    16447.79    16084.16    638.38 o 
 -12   2   9    29862.03    29802.54   1180.62 o 
 -10   2   9      742.36     1800.14    257.16 o 
  -8   2   9     7201.65     6697.09    294.25 o 
  -6   2   9    68602.20    67110.00    621.74 o 
  -4   2   9    40359.13    38917.18    479.82 o 
  -2   2   9      840.14      746.81    131.61 o 
   0   2   9       18.09      608.33    131.94 o 
   2   2   9    33228.95    35691.74   1043.05 o 
   4   2   9   112176.59   108748.02   4338.53 o 
   6   2   9      498.80      521.92    237.26 o 
   8   2   9    32107.27    32935.21    819.89 o 
  10   2   9     4204.47     3331.17    403.84 o 
  12   2   9     2906.05     2780.35    468.90 o 
 -17   3   9      393.35     1573.52    326.58 o 
 -15   3   9     6357.58     9495.87    412.18 o 
 -13   3   9    33252.83    33966.66    688.83 o 
 -11   3   9    11936.42    13182.42    432.99 o 
  -9   3   9    75710.54    76747.92    900.56 o 
  -7   3   9    10553.93    10279.14    361.27 o 
  -5   3   9    80534.09    83468.80    897.41 o 
  -3   3   9    14368.28    15698.70    348.73 o 
  -1   3   9    10967.96    10804.95    300.53 o 
   1   3   9    23370.08    21713.17    579.92 o 
   3   3   9    21024.65    18936.81    641.35 o 
   5   3   9    67130.91    65226.36   1148.08 o 
   7   3   9    10283.39     9939.71    878.60 o 
   9   3   9        1.45      779.12    309.05 o 
  11   3   9    37490.59    36955.62   1722.74 o 
 -14   4   9    12384.75    12906.86    599.37 o 
 -12   4   9     9677.18    12445.61    479.73 o 
 -10   4   9       31.29      502.64    198.53 o 
  -8   4   9     4149.33     4328.72    543.56 o 
  -6   4   9    37294.17    36830.05    554.01 o 
  -4   4   9    25618.80    24105.71    511.83 o 
  -2   4   9      831.97      593.49    181.44 o 
   0   4   9      744.65     1215.06    208.90 o 
   2   4   9    12894.96    12496.53    519.36 o 
   4   4   9    68899.16    63302.82   1125.99 o 
   6   4   9      407.47      578.33    278.48 o 
   8   4   9    22564.82    22854.79    859.67 o 
 -11   5   9     7743.03     7746.41    486.84 o 
  -9   5   9    39629.03    41123.07    800.00 o 
  -7   5   9     5613.52     4941.12    289.07 o 
  -5   5   9    51097.47    52889.65   1340.22 o 
  -3   5   9     4555.97     6103.93   1591.58 o 
  -1   5   9     5167.95     5237.88    387.26 o 
   1   5   9    11314.13    10492.78    607.40 o 
   3   5   9    12055.27    10617.83    537.74 o 
   5   5   9    34602.93    34723.71    936.06 o 
 -18   0  10    15410.53    14615.15   1094.54 o 
 -16   0  10     1543.51     2306.64    568.68 o 
 -14   0  10    28774.69    26329.77   1136.06 o 
 -12   0  10    27265.69    25902.53   1048.89 o 
 -10   0  10   102034.70    98255.50   1825.19 o 
  -8   0  10     1413.32     2112.26    345.27 o 
  -6   0  10    40717.48    36675.59   1048.46 o 
  -4   0  10    42279.96    38813.87   3184.28 o 
  -2   0  10    57803.87    62113.61    725.81 o 
   0   0  10   203941.00   214011.13   2488.37 o 
   2   0  10     1005.68     1732.30    240.50 o 
   4   0  10     8239.96     9354.89    445.01 o 
   6   0  10    26448.15    27204.19   1143.21 o 
   8   0  10     7404.89     7791.16    966.46 o 
  10   0  10    11345.74    13139.35   1177.07 o 
  12   0  10      213.27      401.82    597.65 o 
 -19   1  10     6930.40     8290.06    798.08 o 
 -17   1  10    26098.71    31135.46   1395.75 o 
 -15   1  10    10379.38    10498.82    602.35 o 
 -13   1  10    16317.79    13571.66   1144.05 o 
 -11   1  10     3146.55     3600.25    722.53 o 
  -9   1  10    20222.76    18822.09    434.38 o 
  -7   1  10     6124.49     4331.75    207.32 o 
  -5   1  10      232.58      571.53    120.20 o 
  -3   1  10      627.91     2005.90    163.26 o 
  -1   1  10    53969.09    53691.04    961.02 o 
   1   1  10     3254.07     3329.50    202.86 o 
   3   1  10    52268.22    55290.23    805.07 o 
   5   1  10    20390.58    20122.51    446.93 o 
   7   1  10     1362.91     1552.09    322.85 o 
   9   1  10    10515.63     9827.65    712.17 o 
  11   1  10    22515.00    21052.24    929.83 o 
 -18   2  10    10050.29    10456.34    701.40 o 
 -16   2  10      977.91     1744.63    375.71 o 
 -14   2  10    32977.87    32385.18   1385.41 o 
 -12   2  10    27843.49    25803.15    562.87 o 
 -10   2  10    94095.66    93134.85   1249.87 o 
  -8   2  10      182.19     1214.23    156.70 o 
  -6   2  10    18261.80    17925.11    361.39 o 
  -4   2  10    40762.97    39337.95    514.26 o 
  -2   2  10    38279.55    39044.44    518.64 o 
   0   2  10   143230.11   145173.75   2555.21 o 
   2   2  10     1031.79     1626.39    184.80 o 
   4   2  10     5687.77     6120.97    545.17 o 
   6   2  10    29221.59    28231.35   1191.68 o 
   8   2  10     3904.44     4198.84    416.07 o 
  10   2  10    11931.16    13658.32    637.54 o 
 -15   3  10     8018.58     7810.73    428.75 o 
 -13   3  10    10839.04     9178.39    415.27 o 
 -11   3  10     2584.03     2243.56    256.74 o 
  -9   3  10    13666.53    12527.18    427.02 o 
  -7   3  10     5811.44     4372.22    239.65 o 
  -5   3  10      240.32      446.94    141.92 o 
  -3   3  10      559.25     1660.02    168.27 o 
  -1   3  10    37965.65    37726.46    540.83 o 
   1   3  10     3293.30     3242.65    267.67 o 
   3   3  10    38902.43    37303.88   1285.89 o 
   5   3  10    16382.27    14558.86    644.50 o 
   7   3  10     1453.82     1748.26    383.58 o 
   9   3  10     7505.82     7118.56    519.04 o 
 -14   4  10    15289.48    16019.15    657.06 o 
 -12   4  10    14454.05    12776.13    494.10 o 
 -10   4  10    57286.64    56109.39    888.33 o 
  -8   4  10      253.20     1021.07    181.54 o 
  -6   4  10    17785.15    17731.16    422.72 o 
  -4   4  10    23358.61    23903.37    779.45 o 
  -2   4  10    30926.33    30614.27    746.20 o 
   0   4  10   102236.86   101909.89   2777.79 o 
   2   4  10      459.56     1172.91    270.17 o 
   4   4  10     5083.67     5493.89    450.72 o 
   6   4  10    11952.62    11406.53    623.22 o 
  -9   5  10     6391.41     6460.62    333.54 o 
  -7   5  10     2342.49     2130.64    266.86 o 
  -5   5  10      362.30      606.67    219.19 o 
  -3   5  10      631.73     1126.26    200.34 o 
  -1   5  10    21802.21    22621.82    705.39 o 
   1   5  10     1420.48     1334.98    292.76 o 
 -18   0  11    11448.09     6981.01    840.33 o 
 -16   0  11     6550.21    10383.73    879.34 o 
 -14   0  11     3479.91     3351.47    551.32 o 
 -12   0  11     8817.83     7397.08    673.39 o 
 -10   0  11      714.57      837.03    336.55 o 
  -8   0  11    16866.41    17873.46    840.68 o 
  -6   0  11      907.35     1279.50    339.46 o 
  -4   0  11    19494.21    19430.33    824.85 o 
  -2   0  11    27546.79    29038.06    783.08 o 
   0   0  11    27653.87    26048.81    845.53 o 
   2   0  11      933.64      850.10    283.29 o 
   4   0  11    10254.15    10466.51    581.97 o 
   6   0  11    10809.50    10600.78    622.63 o 
   8   0  11   101216.06    96876.67   2738.63 o 
  10   0  11     1917.73     1679.95    680.39 o 
 -17   1  11    16994.32    16634.71    796.57 o 
 -15   1  11    49975.17    41793.82   1159.62 o 
 -13   1  11      456.22     3208.44    369.22 o 
 -11   1  11    30594.49    30345.88    809.06 o 
  -9   1  11    24442.85    23402.49    686.18 o 
  -7   1  11    36241.65    38971.64    632.80 o 
  -5   1  11   152043.84   153598.55   1613.49 o 
  -3   1  11     3369.53     2975.02    199.12 o 
  -1   1  11    25562.74    27704.90    477.82 o 
   1   1  11     4457.95     7193.10   1089.86 o 
   3   1  11      223.62      588.45    175.88 o 
   5   1  11    27080.13    30081.96    671.52 o 
   7   1  11     5597.56     4383.26    442.26 o 
   9   1  11    32816.72    37910.57   2320.08 o 
 -16   2  11     5852.56     9358.67    628.77 o 
 -14   2  11     1286.52     2337.17    380.09 o 
 -12   2  11     9278.87     8263.31    513.35 o 
 -10   2  11     1657.89     1329.09    208.50 o 
  -8   2  11     5905.91     7653.46    283.91 o 
  -6   2  11     2233.59     2782.95    197.21 o 
  -4   2  11    16189.93    15208.26    362.40 o 
  -2   2  11    25216.64    24339.10    532.73 o 
   0   2  11    30113.53    27600.12    808.21 o 
   2   2  11     1311.18     1225.72    230.89 o 
   4   2  11    15367.89    15146.13    747.76 o 
   6   2  11     5338.95     4731.25    414.62 o 
   8   2  11    87702.89    87372.09   1379.11 o 
 -15   3  11    35565.59    30823.71   1010.84 o 
 -13   3  11      363.64     2605.76    291.97 o 
 -11   3  11    22092.08    24263.14    598.55 o 
  -9   3  11    19877.18    19148.03    432.96 o 
  -7   3  11    26300.42    27514.77    496.66 o 
  -5   3  11   108701.49   107971.13    826.70 o 
  -3   3  11     2715.63     2217.25    199.47 o 
  -1   3  11    21488.69    22259.62    549.38 o 
   1   3  11     2365.33     2858.64    275.79 o 
   3   3  11      313.07      353.49    223.13 o 
   5   3  11    20388.79    20929.00    790.90 o 
   7   3  11     4259.86     3015.99    464.10 o 
 -12   4  11     5566.31     5716.82    392.07 o 
 -10   4  11      383.78      838.87    196.80 o 
  -8   4  11     7789.82     9837.91    360.29 o 
  -6   4  11      480.20     1023.63    188.39 o 
  -4   4  11    11013.09    10485.93    429.28 o 
  -2   4  11    14624.53    14263.23    486.75 o 
   0   4  11    15616.39    13388.48    633.28 o 
   2   4  11      319.86      377.31    259.46 o 
   4   4  11     5019.71     4553.72    445.53 o 
 -16   0  12    27479.97    31883.47   1408.84 o 
 -14   0  12     4105.85     4252.55    618.08 o 
 -12   0  12    10493.64    13240.65    863.55 o 
 -10   0  12    64967.39    61959.44   1596.50 o 
  -8   0  12     9413.38     7773.19    644.38 o 
  -6   0  12    35531.53    37100.91   1178.61 o 
  -4   0  12      997.77     2973.89    451.16 o 
  -2   0  12     2646.51     3790.95    483.12 o 
   0   0  12    30788.71    31901.39    864.01 o 
   2   0  12    16787.64    16515.91    684.55 o 
   4   0  12    92830.31   104962.19   2107.66 o 
   6   0  12      259.99      184.86    423.58 o 
 -15   1  12     1784.41     1825.71    360.49 o 
 -13   1  12    17639.11    21248.63    950.22 o 
 -11   1  12    10393.33     9376.35    632.79 o 
  -9   1  12    29190.07    25283.73    742.28 o 
  -7   1  12     2285.89     2443.81    308.45 o 
  -5   1  12    19423.78    16596.94    470.47 o 
  -3   1  12    12383.72     9109.22    389.49 o 
  -1   1  12    12964.83    13418.94    453.92 o 
   1   1  12      462.24     1226.11    235.93 o 
   3   1  12    62058.09    66269.63   1173.09 o 
   5   1  12      350.33     1014.16    262.38 o 
   7   1  12     6947.82     8125.32    681.05 o 
 -14   2  12     6976.92     5981.24    578.98 o 
 -12   2  12    10046.18    11562.19    616.80 o 
 -10   2  12    49337.67    48377.48   1398.09 o 
  -8   2  12     8273.72     6544.99    286.53 o 
  -6   2  12    28906.19    30644.82    513.05 o 
  -4   2  12       38.04     2541.56    598.01 o 
  -2   2  12     6624.47     7135.06    304.33 o 
   0   2  12    24924.80    25240.57    508.49 o 
   2   2  12    17378.57    16503.27    550.62 o 
   4   2  12    83261.71    91123.83   1521.68 o 
   6   2  12      214.03      225.53    366.65 o 
 -13   3  12    13499.23    17202.24   1597.36 o 
 -11   3  12     7812.68     7483.10    330.72 o 
  -9   3  12    23786.85    20749.65    468.62 o 
  -7   3  12     1400.83     1631.06    254.74 o 
  -5   3  12    13887.19    11968.52    371.34 o 
  -3   3  12     8482.27     7003.08    308.70 o 
  -1   3  12     9541.65     9740.85    428.44 o 
   1   3  12      302.68     1179.21    253.46 o 
   3   3  12    48065.47    49930.82    944.72 o 
  -8   4  12     5013.30     3897.69    275.40 o 
  -6   4  12    20438.19    21509.76    507.88 o 
  -4   4  12     1317.36     2959.65    369.00 o 
  -2   4  12      889.60     1608.51    267.00 o 
 -14   0  13    26018.36    17291.24   1054.38 o 
 -12   0  13     2974.14     6592.46    705.09 o 
 -10   0  13     4058.97     2991.72    502.01 o 
  -8   0  13    21968.48    16950.91    910.50 o 
  -6   0  13     7566.77     8048.03    693.65 o 
  -4   0  13     8550.90    10830.39    729.96 o 
  -2   0  13    13176.76    14496.45    827.37 o 
   0   0  13     6996.17     6174.39    619.62 o 
   2   0  13     3459.38     4510.66    578.88 o 
   4   0  13     3888.72     3506.87    460.72 o 
 -13   1  13     5676.97     4477.88    450.73 o 
 -11   1  13    20048.38    18281.23    709.28 o 
  -9   1  13     1769.67     4759.34    545.47 o 
  -7   1  13    19097.04    20555.14   1006.20 o 
  -5   1  13    12161.35    11059.17    434.55 o 
  -3   1  13    17743.50    18646.21    645.42 o 
  -1   1  13   106700.89   114697.36   1354.79 o 
   1   1  13     4245.68     3345.35    325.00 o 
   3   1  13     5089.60     5533.84    533.38 o 
 -12   2  13     1613.54     4515.18    578.11 o 
 -10   2  13     6976.20     6149.69    490.66 o 
  -8   2  13    16559.45    13674.58    611.20 o 
  -6   2  13     9382.76    10029.56    423.13 o 
  -4   2  13    11665.92    14376.05    478.83 o 
  -2   2  13    10198.49    11801.36    556.75 o 
   0   2  13     7296.75     6745.33    417.41 o 
   2   2  13     1421.05     2113.83    319.78 o 
  -9   3  13     1956.39     5041.24    301.36 o 
  -7   3  13    12852.85    14997.59    507.50 o 
  -5   3  13     9461.43     9686.15    369.14 o 
  -3   3  13    14114.57    14838.64    515.39 o 
  -1   3  13    79763.43    83954.82   1505.93 o 
 -10   0  14      936.32      710.83    413.44 o 
  -8   0  14     7354.59     9546.75    783.59 o 
  -6   0  14    64334.60    70881.80   1770.63 o 
  -4   0  14     8239.41     6013.59    666.08 o 
  -2   0  14     3971.49     5385.62    619.52 o 
   0   0  14     1169.76     1035.79    427.95 o 
  -9   1  14    15519.94    20176.12    750.13 o 
  -7   1  14      732.20      641.77    279.47 o 
  -5   1  14    19818.08    18091.45    684.74 o 
  -3   1  14      527.68     1567.06    324.21 o 
  -1   1  14     3877.58     2859.64    373.42 o 
  -6   2  14    53973.57    55219.00   1136.25 o 
  -4   2  14     5349.99     3956.99    418.43 o 
                                                 
